# Supplementary material for: Multimodal Characterization of Seizures in Zebrafish Larvae
Source: Biomedicines. 2022 Apr 20;10(5):951. doi: 10.3390/biomedicines10050951 (PMC9139036; doi:10.3390/biomedicines10050951)
Supplement: Supplementary file 1 [file biomedicines-10-00951-s001.zip]

Archive with 6 entries (6 files):
- biomedicines-1649483-supplementary.pdf
- Video S1.mov
- Video S2.mov
- Video S3.mov
- Video S4.mov
- Video S5.mov
